# Supplementary material for: Genomic index selection provides a pragmatic framework for setting and refining multi-objective breeding targets in Miscanthus
Source: Ann Bot. 2018 Oct 23;124(4):521–9. doi: 10.1093/aob/mcy187 (PMC6821339; doi:10.1093/aob/mcy187)
Supplement: mcy187_suppl_aob-18338-s01 [file mcy187_suppl_aob-18338-s01.xlsx]

## Sheet: Contents
Supplementary file S1. Phenotypic and genetic variance-covariance matrices, correlations and parameter estimates for four genomic index selection scenarios.
Worksheet	Content
G	Additive genetic variance-covariance matrix
P	Phenotypic variance-covariance matrix
rg	Genetic correlations calculated from G
rp	Phenotypic correlations calculated from P
S1	Parameter estimates from scenario S1
S2	Parameter estimates from scenario S2
S1_star	Parameter estimates from scenario S1*
S2_star	Parameter estimates from scenario S2*

## Sheet: G
	DOYFS1.9	AvgeSen.9	BaseDiameter.9	DryMatter.9	LeafLength.7	LeafWidth.7	MaxCanopyHeight.9	Moisture.9	StatureLeafAngle.7	StatureStemAngle.7	StemDiameter.9	TallestStem.9	TransectCount.9	Cellulose.8	Hemicellulose.8	Lignin.8
DOYFS1.9	1765.28	-50.5489	-1301.08	3129.49	672.796	7.34583	-173.83	6.54189	-6.14645	6.2927	23.6025	-1412.91	-131.618	-101.057	-2.73355	-14.1191
AvgeSen.9	-50.5489	2.10906	26.2643	-129.829	-18.7418	-0.223742	2.58308	-0.446639	0.16077	-0.303108	-0.868888	41.7833	5.09661	2.95657	0.0314565	0.667688
BaseDiameter.9	-1301.08	26.2643	6438.7	-1328.27	-685.251	-5.24896	-137.796	5.71751	4.6432	0.557156	-24.3646	-294.051	326.662	44.4297	10.0934	-0.47771
DryMatter.9	3129.49	-129.829	-1328.27	29591.8	1547.43	26.8024	1671.51	-36.867	-15.3587	-10.7491	105.033	-2848.02	-568.928	-122.376	-29.9793	-15.2976
LeafLength.7	672.796	-18.7418	-685.251	1547.43	290.249	2.65573	-14.3197	-1.12475	-2.39563	0.61183	8.40805	-529.122	-47.6091	-34.0036	-0.861133	-4.82613
LeafWidth.7	7.34583	-0.223742	-5.24896	26.8024	2.65573	0.154405	0.264836	0.0651032	-0.04241	0.0537017	0.275273	-5.17575	-1.37795	-0.452606	-0.0499142	-0.0569376
MaxCanopyHeight.9	-173.83	2.58308	-137.796	1671.51	-14.3197	0.264836	220.287	-7.21137	0.185323	-3.68719	2.66032	176.171	-21.9826	18.1217	-2.00859	2.93577
Moisture.9	294.58	-9.78041	-75.9242	604.677	91.16	1.69444	-39.3569	3.82532	-1.08698	2.45142	6.10685	-239.623	-35.3424	-19.9735	-1.36122	-2.56025
StatureLeafAngle.7	-6.14645	0.16077	4.6432	-15.3587	-2.39563	-0.04241	0.185323	0.00160537	0.0722025	-0.0249733	-0.102726	4.90838	0.576055	0.360791	0.0405726	0.021578
StatureStemAngle.7	6.2927	-0.303108	0.557156	-10.7491	0.61183	0.0537017	-3.68719	0.526555	-0.0249733	0.296109	0.20143	-3.71303	-1.34467	-0.600709	0.114642	-0.162999
StemDiameter.9	23.6025	-0.868888	-24.3646	105.033	8.40805	0.275273	2.66032	0.299985	-0.102726	0.20143	1.08855	-13.5158	-5.89256	-1.38354	-0.187146	-0.173207
TallestStem.9	-1412.91	41.7833	-294.051	-2848.02	-529.122	-5.17575	176.171	-2.62961	4.90838	-3.71303	-13.5158	1535.72	14.1155	83.4321	-1.17381	13.9307
TransectCount.9	-131.618	5.09661	326.662	-568.928	-47.6091	-1.37795	-21.9826	-2.10575	0.576055	-1.34467	-5.89256	14.1155	52.5104	7.79835	1.85319	0.31655
Cellulose.8	-101.057	2.95657	44.4297	-122.376	-34.0036	-0.452606	18.1217	-0.847212	0.360791	-0.600709	-1.38354	83.4321	7.79835	6.97325	0.216065	0.888065
Hemicellulose.8	-2.73355	0.0314565	10.0934	-29.9793	-0.861133	-0.0499142	-2.00859	0.270609	0.0405726	0.114642	-0.187146	-1.17381	1.85319	0.216065	0.955751	-0.31489
Lignin.8	-14.1191	0.667688	-0.47771	-15.2976	-4.82613	-0.0569376	2.93577	-0.304301	0.021578	-0.162999	-0.173207	13.9307	0.316549	0.888065	-0.31489	0.602209

## Sheet: P
	DOYFS1.9	AvgeSen.9	BaseDiameter.9	DryMatter.9	LeafLength.7	LeafWidth.7	MaxCanopyHeight.9	Moisture.9	StatureLeafAngle.7	StatureStemAngle.7	StemDiameter.9	TallestStem.9	TransectCount.9	Cellulose.8	Hemicellulose.8	Lignin.8
DOYFS1.9	1950.32	-53.5788	-1271.04	5018.77	653.156	7.97963	-3.95099	3.35177	-6.44496	4.84998	28.1807	-1295.56	-152.929	-101.702	-5.36228	-13.0607
AvgeSen.9	-53.5788	2.42893	27.7848	-135.026	-18.5212	-0.227836	0.385087	-0.296171	0.151392	-0.223141	-0.988045	40.7631	5.93635	2.96064	0.123013	0.688642
BaseDiameter.9	-1271.04	27.7848	8573.7	15128.9	-519.935	0.58973	587.466	10.2622	7.01141	1.67172	-3.10515	773.521	323.485	69.5221	-7.20715	6.81726
DryMatter.9	5018.77	-135.026	15128.9	229206	2057.8	53.7197	7903.63	14.7436	2.1994	6.32905	234.74	5212.27	303.298	45.5237	-173.338	23.016
LeafLength.7	653.156	-18.5212	-519.935	2057.8	321.974	3.39753	37.589	-0.801515	-2.20563	0.682231	10.6799	-439.816	-57.4483	-31.7671	-2.43628	-4.04192
LeafWidth.7	7.97963	-0.227836	0.58973	53.7197	3.39753	0.231827	2.94726	0.0645033	-0.0401485	0.0523601	0.409456	-1.58428	-2.1434	-0.420706	-0.0732823	-0.0343764
MaxCanopyHeight.9	-3.95099	0.385087	587.466	7903.63	37.589	2.94726	637.623	-9.61491	0.624279	-5.09253	14.5577	659.984	-47.2384	26.3975	-11.2598	6.67963
Moisture.9	300.268	-9.85186	-129.07	462.334	85.5378	1.42442	-49.4686	3.58439	-1.16935	2.37158	5.35842	-262.235	-27.8924	-20.7641	-1.23899	-2.86909
StatureLeafAngle.7	-6.44496	0.151392	7.01141	2.1994	-2.20563	-0.0401485	0.624279	0.0111022	0.101997	-0.0293455	-0.0833388	5.83861	0.626929	0.411762	0.0239328	0.0216347
StatureStemAngle.7	4.84998	-0.22314	1.67172	6.32905	0.682231	0.0523601	-5.09253	0.731495	-0.0293455	0.412474	0.176575	-4.51736	-0.902766	-0.53027	0.0671639	-0.116972
StemDiameter.9	28.1807	-0.988045	-3.10515	234.74	10.6799	0.409456	14.5577	0.269102	-0.0833388	0.176575	1.69261	0.857917	-8.37929	-1.0377	-0.432149	-0.026434
TallestStem.9	-1295.56	40.7631	773.521	5212.27	-439.816	-1.58428	659.984	-3.34929	5.83861	-4.51736	0.857917	2167.67	-11.8285	96.077	-12.3825	18.6895
TransectCount.9	-152.929	5.93635	323.485	303.298	-57.4483	-2.1434	-47.2384	-1.16763	0.626929	-0.902766	-8.37929	-11.8285	88.3539	8.03772	1.50784	-0.272634
Cellulose.8	-101.702	2.96064	69.5221	45.5237	-31.7671	-0.420706	26.3975	-0.65622	0.411762	-0.53027	-1.0377	96.077	8.03772	9.0949	-0.558617	1.34602
Hemicellulose.8	-5.36228	0.123013	-7.20715	-173.338	-2.43628	-0.0732823	-11.2598	0.160351	0.0239328	0.0671639	-0.432149	-12.3825	1.50784	-0.558617	1.89863	-0.619734
Lignin.8	-13.0607	0.688643	6.81726	23.016	-4.04192	-0.0343764	6.67963	-0.212972	0.0216347	-0.116972	-0.026434	18.6895	-0.272634	1.34602	-0.619734	0.890049

## Sheet: rg
	DOYFS1.9	AvgeSen.9	BaseDiameter.9	DryMatter.9	LeafLength.7	LeafWidth.7	MaxCanopyHeight.9	Moisture.9	StatureLeafAngle.7	StatureStemAngle.7	StemDiameter.9	TallestStem.9	TransectCount.9	Cellulose.8	Hemicellulose.8	Lignin.8
DOYFS1.9	1	-0.828439	-0.385919	0.432992	0.939921	0.444941	-0.278756	0.821211	-0.544429	0.275235	0.538425	-0.858124	-0.432301	-0.910842	-0.06655	-0.433037
AvgeSen.9	-0.828439	1	0.225383	-0.519687	-0.757498	-0.392077	0.119839	-0.788809	0.411988	-0.383555	-0.573449	0.734179	0.4843	0.770951	0.0221561	0.592456
BaseDiameter.9	-0.385919	0.225383	1	-0.0962282	-0.501263	-0.166473	-0.115702	-0.110825	0.215349	0.01276	-0.291029	-0.093512	0.561794	0.20968	0.128667	-0.0076717
DryMatter.9	0.432992	-0.519687	-0.0962282	1	0.528007	0.396512	0.654681	0.411715	-0.33227	-0.114831	0.585212	-0.422475	-0.456403	-0.269396	-0.178264	-0.114594
LeafLength.7	0.939921	-0.757498	-0.501263	0.528007	1	0.396705	-0.0566309	0.626726	-0.52331	0.0659963	0.473026	-0.792528	-0.38564	-0.755826	-0.0517026	-0.36504
LeafWidth.7	0.444941	-0.392077	-0.166473	0.396512	0.396705	1	0.04541	0.505072	-0.401662	0.251149	0.671441	-0.336114	-0.483928	-0.436186	-0.129933	-0.186722
MaxCanopyHeight.9	-0.278756	0.119839	-0.115702	0.654681	-0.0566309	0.04541	1	-0.310588	0.0464685	-0.456537	0.171797	0.302889	-0.204392	0.462369	-0.138429	0.254891
Moisture.9	0.821211	-0.788809	-0.110825	0.411715	0.626726	0.505072	-0.310588	1	-0.473811	0.527655	0.685568	-0.716195	-0.571258	-0.88592	-0.163085	-0.386427
StatureLeafAngle.7	-0.544429	0.411988	0.215349	-0.33227	-0.52331	-0.401662	0.0464685	-0.473811	1	-0.170795	-0.366419	0.466128	0.295846	0.508466	0.154449	0.103481
StatureStemAngle.7	0.275235	-0.383555	0.01276	-0.114831	0.0659963	0.251149	-0.456537	0.527655	-0.170795	1	0.354792	-0.174119	-0.34101	-0.418042	0.215499	-0.385999
StemDiameter.9	0.538425	-0.573449	-0.291029	0.585212	0.473026	0.671441	0.171797	0.685568	-0.366419	0.354792	1	-0.330567	-0.779392	-0.50217	-0.183477	-0.213927
TallestStem.9	-0.858124	0.734179	-0.093512	-0.422475	-0.792528	-0.336114	0.302889	-0.716195	0.466128	-0.174119	-0.330567	1	0.049707	0.80623	-0.0306386	0.458082
TransectCount.9	-0.432301	0.4843	0.561794	-0.456403	-0.38564	-0.483928	-0.204392	-0.571258	0.295846	-0.34101	-0.779392	0.049707	1	0.407532	0.261592	0.0562918
Cellulose.8	-0.910842	0.770951	0.20968	-0.269396	-0.755826	-0.436186	0.462369	-0.88592	0.508466	-0.418042	-0.50217	0.80623	0.407532	1	0.083694	0.433365
Hemicellulose.8	-0.06655	0.0221561	0.128667	-0.178264	-0.0517026	-0.129933	-0.138429	-0.163085	0.154449	0.215499	-0.183477	-0.0306386	0.261592	0.083694	1	-0.415062
Lignin.8	-0.433037	0.592456	-0.0076717	-0.114594	-0.36504	-0.186722	0.254891	-0.386427	0.103481	-0.385999	-0.213927	0.458082	0.0562918	0.433365	-0.415062	1

## Sheet: rp
	DOYFS1.9	AvgeSen.9	BaseDiameter.9	DryMatter.9	LeafLength.7	LeafWidth.7	MaxCanopyHeight.9	Moisture.9	StatureLeafAngle.7	StatureStemAngle.7	StemDiameter.9	TallestStem.9	TransectCount.9	Cellulose.8	Hemicellulose.8	Lignin.8
DOYFS1.9	1	-0.778453	-0.310829	0.237372	0.824239	0.375273	-0.003543	0.7694	-0.456954	0.170997	0.490478	-0.630099	-0.368404	-0.763619	-0.0881204	-0.313477
AvgeSen.9	-0.778453	1	0.192538	-0.180966	-0.662295	-0.303622	0.0097852	-0.715332	0.30416	-0.222932	-0.487293	0.561776	0.405228	0.629912	0.0572825	0.46836
BaseDiameter.9	-0.310829	0.192538	1	0.341279	-0.312935	0.0132278	0.251256	-0.157738	0.237097	0.0281112	-0.0257762	0.179428	0.371669	0.248966	-0.0564884	0.0780403
DryMatter.9	0.237372	-0.180966	0.341279	1	0.239541	0.233044	0.653779	0.10928	0.0143845	0.0205839	0.376872	0.233839	0.0673974	0.0315301	-0.262761	0.0509577
LeafLength.7	0.824239	-0.662295	-0.312935	0.239541	1	0.393252	0.0829599	0.539441	-0.384881	0.0592001	0.457487	-0.526459	-0.340607	-0.58704	-0.0985363	-0.238765
LeafWidth.7	0.375273	-0.303622	0.0132278	0.233044	0.393252	1	0.242412	0.334774	-0.261091	0.169325	0.653651	-0.0706728	-0.473596	-0.289733	-0.110458	-0.0756784
MaxCanopyHeight.9	-0.003543	0.0097852	0.251256	0.653779	0.0829599	0.242412	1	-0.221689	0.077411	-0.314017	0.44313	0.561377	-0.199022	0.346642	-0.323616	0.280391
Moisture.9	0.7694	-0.715332	-0.157738	0.10928	0.539441	0.334774	-0.221689	1	-0.41433	0.417866	0.466073	-0.637368	-0.335792	-0.779131	-0.101752	-0.344139
StatureLeafAngle.7	-0.456954	0.30416	0.237097	0.0143845	-0.384881	-0.261091	0.077411	-0.41433	1	-0.14307	-0.200574	0.392662	0.208839	0.427517	0.0543849	0.071804
StatureStemAngle.7	0.170997	-0.222932	0.0281112	0.0205839	0.0592001	0.169325	-0.314017	0.417866	-0.14307	1	0.211325	-0.151074	-0.149542	-0.273779	0.0758957	-0.193053
StemDiameter.9	0.490478	-0.487293	-0.0257762	0.376872	0.457487	0.653651	0.44313	0.466073	-0.200574	0.211325	1	0.0141635	-0.685197	-0.264481	-0.241065	-0.0215366
TallestStem.9	-0.630099	0.561776	0.179428	0.233839	-0.526459	-0.0706728	0.561377	-0.637368	0.392662	-0.151074	0.0141635	1	-0.0270284	0.684265	-0.193016	0.425495
TransectCount.9	-0.368404	0.405228	0.371669	0.0673974	-0.340607	-0.473596	-0.199022	-0.335792	0.208839	-0.149542	-0.685197	-0.0270284	1	0.283544	0.116418	-0.030744
Cellulose.8	-0.763619	0.629912	0.248966	0.0315301	-0.58704	-0.289733	0.346642	-0.779131	0.427517	-0.273779	-0.264481	0.684265	0.283544	1	-0.13443	0.473093
Hemicellulose.8	-0.0881204	0.0572825	-0.0564884	-0.262761	-0.0985363	-0.110458	-0.323616	-0.101752	0.0543849	0.0758957	-0.241065	-0.193016	0.116418	-0.13443	1	-0.476736
Lignin.8	-0.313477	0.46836	0.0780403	0.0509577	-0.238765	-0.0756784	0.280391	-0.344139	0.071804	-0.193053	-0.0215366	0.425495	-0.030744	0.473093	-0.476736	1

## Sheet: S1
	b	a	Q	Q*
DOYFS1.9	-0.0236721	0.0140062	44	44
AvgeSen.9	-0.00796922	-1.79414e-14		-1.51082
BaseDiameter.9	-0.00420444	6.50332e-16		-26.6996
DryMatter.9	0.000994626	0.00640274	213	213
LeafLength.7	0.0224577	-6.37131e-15		19.188
LeafWidth.7	-0.000266714	-4.43863e-15		0.26778
MaxCanopyHeight.9	0.0386216	1.74443e-15		7.53827
Moisture.9	0.0483262	-5.90126e-15		7.87768
StatureLeafAngle.7	0.0101053	-6.4178e-15		-0.182976
StatureStemAngle.7	0.00688678	4.45238e-15		0.0202685
StemDiameter.9	0.00621912	-4.27635e-15		0.971393
TallestStem.9	-0.0340025	2.87194e-15		-38.2059
TransectCount.9	-0.0436151	3.89261e-15		-5.34327
Cellulose.8	-0.00186684	2.75279e-15		-2.17458
Hemicellulose.8	-0.0107447	-8.47954e-16		-0.220584
Lignin.8	-0.00130247	9.75478e-15		-0.292703

## Sheet: S2
	b	a	Q	Q*
DOYFS1.9	-0.0522265	6.32827e-15		-17.2892
AvgeSen.9	-0.0944636	-1.30451e-15		-0.299828
BaseDiameter.9	-0.00804337	-6.66134e-16		18.9426
DryMatter.9	0.000818265	0.0103519	213	213
LeafLength.7	-0.00305497	-2.03171e-14		-0.545943
LeafWidth.7	-0.0253634	3.9968e-15		0.0341084
MaxCanopyHeight.9	0.0988486	2.05391e-15		24.4369
Moisture.9	-0.00212189	-1.3281e-14		-3.97628
StatureLeafAngle.7	0.0100538	1.75415e-14		0.0557922
StatureStemAngle.7	0.132952	4.62963e-14		-0.236757
StemDiameter.9	-0.00140251	-5.10703e-15		0.312411
TallestStem.9	-0.0605815	-1.77636e-15		6.5307
TransectCount.9	-0.0566019	5.55111e-17		-0.610073
Cellulose.8	0.362921	0.749434	2.1	2.1
Hemicellulose.8	0.015224	-3.88578e-15		0.391311
Lignin.8	-1.32596	-1.86665	-0.45	-0.45

## Sheet: S1_star
	b	a	Q	Q*
DOYFS1.9	-0.0094652	0.0706766	44	44
AvgeSen.9	-0.00715678	-5.89069e-15		-1.09248
BaseDiameter.9	-0.0107463	1.56993e-16		-76.1227
DryMatter.9	0.00105159	0.00777464	213	213
LeafLength.7	0.0587259	-1.02973e-14		27.1404
LeafWidth.7	-0.00139581	-2.86962e-14		0.114056
MaxCanopyHeight.9	0.0509144	1.2013e-15		13.8477
Moisture.9	-0.173892	-0.353621	0	-1.50713e-14
StatureLeafAngle.7	0.00356404	-1.22558e-15		-0.170696
StatureStemAngle.7	-1.73027e-05	3.12042e-14		-0.504336
StemDiameter.9	-0.00174097	-1.42377e-15		0.277672
TallestStem.9	-0.045483	3.92915e-15		-37.6646
TransectCount.9	0.0100964	7.06553e-15		-0.745823
Cellulose.8	-0.00636515	5.90847e-15		-1.02331
Hemicellulose.8	0.00912325	-4.45304e-15		0.0494659
Lignin.8	-0.0247789	9.99201e-15		-0.21541

## Sheet: S2_star
	b	a	Q	Q*
DOYFS1.9	-0.0208638	0.116715	0	2.34479e-13
AvgeSen.9	0.00711452	-1.05749e-14		-0.374195
BaseDiameter.9	-0.0137397	-1.55431e-15		-51.8378
DryMatter.9	0.000793493	0.00459307	213	213
LeafLength.7	0.0450207	-2.34257e-14		11.496
LeafWidth.7	-0.0739572	-2.22461e-14		-0.0107608
MaxCanopyHeight.9	0.0783935	2.02616e-15		25.4972
Moisture.9	-0.0685522	-1.42386e-14		-6.60625
StatureLeafAngle.7	0.0856977	1.70558e-14		0.0164695
StatureStemAngle.7	0.0787956	6.38378e-14		-0.494591
StemDiameter.9	-0.00348021	-4.67681e-15		0.104072
TallestStem.9	-0.0544202	-5.21805e-15		0.0469531
TransectCount.9	-0.0207841	-3.88578e-16		0.142776
Cellulose.8	0.753998	2.38114	2.1	2.1
Hemicellulose.8	0.178878	-5.88418e-15		0.588234
Lignin.8	-1.21693	-1.46212	-0.45	-0.45
